# Supplementary material for: Effect of stimulator of interferon genes (STING) signaling on radiation-induced chemokine expression in human osteosarcoma cells
Source: PLoS One. 2023 Apr 20;18(4):e0284645. doi: 10.1371/journal.pone.0284645 (PMC10118169; doi:10.1371/journal.pone.0284645)
Supplement: S2 Table — (XLSX) [file pone.0284645.s003.xlsx]

## Sheet: Baseline and cGAMP stim
	Ordinary one-way ANOVA of Log2 transformed data
	Baseline cGAS expression									Dunnett's multiple comparisons test
	Test details	Mean HObs log2(cGAS fold change)	Mean hOSA log2(cGAS fold change)	Mean Diff.	SE of diff.	n1	n2	q	DF	95.00% CI of diff.	Below threshold?	Summary	Adjusted P Value	A-?
	HObs vs. U2OS	0	1.046	-1.046	0.9502	3	3	1.101	10	-3.793 to 1.700	No	ns	0.654	B
	HObs vs. MG63	0	1.686	-1.686	0.9502	3	3	1.774	10	-4.433 to 1.061	No	ns	0.2859	C
	HObs vs. SAOS	0	2.039	-2.039	0.9502	3	3	2.146	10	-4.786 to 0.7075	No	ns	0.1646	D
	HObs vs. LM6	0	-8.079	8.079	0.9502	3	3	8.503	10	5.333 to 10.83	Yes	****	<0.0001	E
	Baseline STING expression									Dunnett's multiple comparisons test
	Test details	Mean HObs log2(STING fold change)	Mean hOSA log2(STING fold change)	Mean Diff.	SE of diff.	n1	n2	q	DF	95.00% CI of diff.	Below threshold?	Summary	Adjusted P Value	A-?
	HObs vs. U2OS	0	-2.926	2.926	0.7384	3	3	3.962	10	0.7916 to 5.061	Yes	**	0.0088	B
	HObs vs. MG63	0	0.4903	-0.4903	0.7384	3	3	0.6639	10	-2.625 to 1.644	No	ns	0.9047	C
	HObs vs. SAOS	0	-3.876	3.876	0.7384	3	3	5.249	10	1.742 to 6.011	Yes	**	0.0013	D
	HObs vs. LM6	0	0.291	-0.291	0.7384	3	3	0.3941	10	-2.426 to 1.843	No	ns	0.9831	E
	Multiple unpaired t tests of Log2 transformed data
	CNT vs. cGAMP-stim CCL5 expression via RTqPCR
		Discovery?	P value	Mean of Control	Mean of cGAMP	Difference	SE of difference	t ratio	df	q value
	U2OS	No	0.072978	0	1.029	-1.029	0.4257	2.417	4	0.049138
	MG63	Yes	0.000105	0	5.28	-5.28	0.3442	15.34	4	0.000106
	SAOS	No	0.908443	0	0.1699	-0.1699	1.387	0.1225	4	0.458764
	LM6	Yes	0.000101	0	8.687	-8.687	0.56	15.51	4	0.000106
	CNT vs. cGAMP-stim CXCL10 expression via RTqPCR
		Discovery?	P value	Mean of Control	Mean of cGAMP	Difference	SE of difference	t ratio	df	q value
	U2OS	No	0.028117	0	0.9629	-0.9629	0.286	3.367	4	0.028398
	MG63	Yes	<0.000001	0	4.983	-4.983	0.07421	67.14	4	<0.000001
	SAOS	No	0.30896	0	-0.3528	0.3528	0.303	1.164	4	0.208033
	Multiple paired t tests of Log10 transformed data
	CNT vs. cGAMP-stim CCL5 expression via ELISA
		Discovery?	P value	Mean of CNT	Mean of cGAMP	Difference	SE of difference	t ratio	df	q value
	U2OS	No	0.501205	1.771	1.83	-0.05906	0.05929	0.9962	1	0.506217
	MG63	No	0.019991	2.633	3.583	-0.9499	0.1364	6.966	2	0.040382
	SAOS	No	0.42265	1.309	1.309	2.949e-05	2.949e-05	1	2	0.506217
	LM6	No	0.015651	1.443	2.954	-1.511	0.1913	7.899	2	0.040382
	CNT vs. cGAMP-stim CXCL10 expression via ELISA
		Discovery?	P value	Mean of CNT	Mean of cGAMP	Difference	SE of difference	t ratio	df	q value
	U2OS	No	0.42265	1.151	1.238	-0.08675	0.08675	1	2	0.426876
	MG63	No	0.052835	1.934	2.394	-0.4604	0.1102	4.176	2	0.213455
	SAOS	No	0.42265	0.5911	0.8518	-0.2607	0.2607	1	2	0.426876
	LM6	No	0.42265	0.7713	0.5911	0.1802	0.1802	1	2	0.426876

## Sheet: RT-treated cells
	Ordinary one-way ANOVA of Log2 transformed data
CCL5 expression	CCL5 expression by SAOS post 5Gy									Dunnett's multiple comparisons test
	Test details	Mean NIR log2(CCL5 fold change)	Mean RT-treated log2(CCL5 fold change)	Mean Diff.	SE of diff.	n1	n2	q	DF	95.00% CI of diff.	Below threshold?	Summary	Adjusted P Value	A-?
	NIR vs. D1	0	0.008531	-0.008531	0.697	5	5	0.01224	16	-1.816 to 1.799	No	ns	>0.9999	B
	NIR vs. D3	0	0.1098	-0.1098	0.697	5	5	0.1575	16	-1.917 to 1.697	No	ns	0.9971	C
	NIR vs. D6	0	1.794	-1.794	0.697	5	5	2.574	16	-3.602 to 0.01260	No	ns	0.0518	D
	CCL5 expression by LM6 post 5Gy									Dunnett's multiple comparisons test
	Test details	Mean NIR log2(CCL5 fold change)	Mean RT-treated log2(CCL5 fold change)	Mean Diff.	SE of diff.	n1	n2	q	DF	95.00% CI of diff.	Below threshold?	Summary	Adjusted P Value	A-?
	NIR vs. D1	0	2.741	-2.741	1.111	5	5	2.467	15	-5.646 to 0.1649	No	ns	0.0662	B
	NIR vs. D3	0	5.192	-5.192	1.111	5	5	4.673	15	-8.098 to -2.286	Yes	***	0.0008	C
	NIR vs. D6	0	3.942	-3.942	1.179	5	4	3.345	15	-7.024 to -0.8604	Yes	*	0.0119	D
	CCL5 expression by U2OS post 5Gy									Dunnett's multiple comparisons test
	Test details	Mean NIR log2(CCL5 fold change)	Mean RT-treated log2(CCL5 fold change)	Mean Diff.	SE of diff.	n1	n2	q	DF	95.00% CI of diff.	Below threshold?	Summary	Adjusted P Value	A-?
	NIR vs. D1	0	3.038	-3.038	0.6891	3	3	4.408	8	-5.022 to -1.053	Yes	**	0.0058	B
	NIR vs. D3	0	4.835	-4.835	0.6891	3	3	7.016	8	-6.819 to -2.850	Yes	***	0.0003	C
	NIR vs. D6	0	6.987	-6.987	0.6891	3	3	10.14	8	-8.971 to -5.002	Yes	****	<0.0001	D
	CCL5 expression by MG63 post 5Gy									Dunnett's multiple comparisons test
	Test details	Mean NIR log2(CCL5 fold change)	Mean RT-treated log2(CCL5 fold change)	Mean Diff.	SE of diff.	n1	n2	q	DF	95.00% CI of diff.	Below threshold?	Summary	Adjusted P Value	A-?
	NIR vs. D1	0	-0.7861	0.7861	0.8555	3	3	0.9189	8	-1.678 to 3.250	No	ns	0.6948	B
	NIR vs. D3	0	4.294	-4.294	0.8555	3	3	5.02	8	-6.758 to -1.831	Yes	**	0.0026	C
	NIR vs. D6	0	5.082	-5.082	0.8555	3	3	5.94	8	-7.546 to -2.618	Yes	***	0.0009	D
	Ordinary one-way ANOVA of Log2 transformed data
CXCL10 expression	CXCL10 expression by SAOS post 5Gy									Dunnett's multiple comparisons test
	Test details	Mean NIR log2(CXCL10 fold change)	Mean RT-treated log2(CXCL10 fold change)	Mean Diff.	SE of diff.	n1	n2	q	DF	95.00% CI of diff.	Below threshold?	Summary	Adjusted P Value	A-?
	NIR vs. D1	0	1.869	-1.869	1.862	4	4	1.004	10	-7.036 to 3.299	No	ns	0.6494	B
	NIR vs. D3	0	2.142	-2.142	1.862	4	4	1.151	10	-7.310 to 3.025	No	ns	0.5568	C
	NIR vs. D6	0	2.752	-2.752	2.28	4	2	1.207	10	-9.080 to 3.577	No	ns	0.5226	D
	CXCL10 expression by LM6 post 5Gy									Dunnett's multiple comparisons test
	Test details	Mean NIR log2(CXCL10 fold change)	Mean RT-treated log2(CXCL10 fold change)	Mean Diff.	SE of diff.	n1	n2	q	DF	95.00% CI of diff.	Below threshold?	Summary	Adjusted P Value	A-?
	NIR vs. D1	0	1.802	-1.802	3.739	3	2	0.4821	7	-12.95 to 9.350	No	ns	0.932	B
	NIR vs. D3	0	3.965	-3.965	3.344	3	3	1.186	7	-13.94 to 6.010	No	ns	0.5411	C
	NIR vs. D6	0	2.052	-2.052	3.344	3	3	0.6135	7	-12.03 to 7.923	No	ns	0.8759	D
	CXCL10 expression by U2OS post 5Gy									Dunnett's multiple comparisons test
	Test details	Mean NIR log2(CXCL10 fold change)	Mean RT-treated log2(CXCL10 fold change)	Mean Diff.	SE of diff.	n1	n2	q	DF	95.00% CI of diff.	Below threshold?	Summary	Adjusted P Value	A-?
	NIR vs. D1	0	3.827	-3.827	2.331	3	3	1.641	8	-10.54 to 2.887	No	ns	0.3013	B
	NIR vs. D3	0	5.32	-5.32	2.331	3	3	2.282	8	-12.03 to 1.393	No	ns	0.1213	C
	NIR vs. D6	0	10.24	-10.24	2.331	3	3	4.391	8	-16.95 to -3.522	Yes	**	0.0059	D
	CXCL10 expression by MG63 post 5Gy									Dunnett's multiple comparisons test
	Test details	Mean NIR log2(CXCL10 fold change)	Mean RT-treated log2(CXCL10 fold change)	Mean Diff.	SE of diff.	n1	n2	q	DF	95.00% CI of diff.	Below threshold?	Summary	Adjusted P Value	A-?
	NIR vs. D1	0	-2.634	2.634	1.139	3	3	2.313	8	-0.6460 to 5.914	No	ns	0.1159	B
	NIR vs. D3	0	4.032	-4.032	1.139	3	3	3.54	8	-7.312 to -0.7516	Yes	*	0.0191	C
	NIR vs. D6	0	5.338	-5.338	1.139	3	3	4.686	8	-8.618 to -2.058	Yes	**	0.004	D
	Ordinary one-way ANOVA of Log2 transformed data
cGAS expression	cGAS expression by SAOS post 5Gy									Dunnett's multiple comparisons test
	Test details	Mean NIR log2(cGAS fold change)	Mean RT-treated log2(cGAS fold change)	Mean Diff.	SE of diff.	n1	n2	q	DF	95.00% CI of diff.	Below threshold?	Summary	Adjusted P Value	A-?
	NIR vs. D1	0	-0.247	0.247	0.1246	3	3	1.983	8	-0.1117 to 0.6058	No	ns	0.1873	B
	NIR vs. D3	0	-0.561	0.561	0.1246	3	3	4.504	8	0.2023 to 0.9197	Yes	**	0.0051	C
	NIR vs. D6	0	0.03752	-0.03752	0.1246	3	3	0.3012	8	-0.3962 to 0.3212	No	ns	0.9805	D
	cGAS expression by LM6 post 5Gy									Dunnett's multiple comparisons test
	Test details	Mean NIR log2(cGAS fold change)	Mean RT-treated log2(cGAS fold change)	Mean Diff.	SE of diff.	n1	n2	q	DF	95.00% CI of diff.	Below threshold?	Summary	Adjusted P Value	A-?
	NIR vs. D1	0	-5.977	5.977	1.456	3	1	4.104	3	-0.3900 to 12.34	No	ns	0.059	B
	NIR vs. D3	0	0.2118	-0.2118	1.456	3	1	0.1454	3	-6.579 to 6.155	No	ns	0.9979	C
	NIR vs. D6	0	-1.039	1.039	1.151	3	2	0.9026	3	-3.995 to 6.073	No	ns	0.7473	D
	cGAS expression by U2OS post 5Gy									Dunnett's multiple comparisons test
	Test details	Mean NIR log2(cGAS fold change)	Mean RT-treated log2(cGAS fold change)	Mean Diff.	SE of diff.	n1	n2	q	DF	95.00% CI of diff.	Below threshold?	Summary	Adjusted P Value	A-?
	NIR vs. D1	0	0.4275	-0.4275	0.2506	3	3	1.706	7	-1.175 to 0.3200	No	ns	0.289	B
	NIR vs. D3	0	0.1671	-0.1671	0.2506	3	3	0.6669	7	-0.9146 to 0.5804	No	ns	0.8491	C
	NIR vs. D6	0	0.04681	-0.04681	0.2802	3	2	0.1671	7	-0.8825 to 0.7889	No	ns	0.9966	D
	cGAS expression by MG63 post 5Gy									Dunnett's multiple comparisons test
	Test details	Mean NIR log2(cGAS fold change)	Mean RT-treated log2(cGAS fold change)	Mean Diff.	SE of diff.	n1	n2	q	DF	95.00% CI of diff.	Below threshold?	Summary	Adjusted P Value	A-?
	NIR vs. D1	0	0.03544	-0.03544	0.1331	3	3	0.2662	8	-0.4188 to 0.3479	No	ns	0.9862	B
	NIR vs. D3	0	0.306	-0.306	0.1331	3	3	2.299	8	-0.6893 to 0.07734	No	ns	0.1184	C
	NIR vs. D6	0	0.4429	-0.4429	0.1331	3	3	3.327	8	-0.8263 to -0.05959	Yes	*	0.0259	D
	Ordinary one-way ANOVA of Log2 transformed data
STING expression	STING expression by SAOS post 5Gy									Dunnett's multiple comparisons test
	Test details	Mean NIR log2(STING fold change)	Mean RT-treated log2(STING fold change)	Mean Diff.	SE of diff.	n1	n2	q	DF	95.00% CI of diff.	Below threshold?	Summary	Adjusted P Value	A-?
	NIR vs. D1	0	0.1736	-0.1736	0.3107	3	3	0.5586	8	-1.068 to 0.7212	No	ns	0.898	B
	NIR vs. D3	0	0.645	-0.645	0.3107	3	3	2.076	8	-1.540 to 0.2498	No	ns	0.1639	C
	NIR vs. D6	0	0.7715	-0.7715	0.3107	3	3	2.483	8	-1.666 to 0.1233	No	ns	0.0901	D
	STING expression by LM6 post 5Gy									Dunnett's multiple comparisons test
	Test details	Mean NIR log2(STING fold change)	Mean RT-treated log2(STING fold change)	Mean Diff.	SE of diff.	n1	n2	q	DF	95.00% CI of diff.	Below threshold?	Summary	Adjusted P Value	A-?
	NIR vs. D1	0	0.06451	-0.06451	0.317	3	3	0.2035	8	-0.9773 to 0.8483	No	ns	0.9936	B
	NIR vs. D3	0	0.3145	-0.3145	0.317	3	3	0.992	8	-1.227 to 0.5984	No	ns	0.6488	C
	NIR vs. D6	0	-0.0948	0.0948	0.317	3	3	0.2991	8	-0.8180 to 1.008	No	ns	0.9808	D
	STING expression by U2OS post 5Gy									Dunnett's multiple comparisons test
	Test details	Mean NIR log2(STING fold change)	Mean RT-treated log2(STING fold change)	Mean Diff.	SE of diff.	n1	n2	q	DF	95.00% CI of diff.	Below threshold?	Summary	Adjusted P Value	A-?
	NIR vs. D1	0	3.336	-3.336	0.7592	3	3	4.394	8	-5.522 to -1.150	Yes	**	0.0059	B
	NIR vs. D3	0	3.45	-3.45	0.7592	3	3	4.544	8	-5.636 to -1.264	Yes	**	0.0049	C
	NIR vs. D6	0	3.565	-3.565	0.7592	3	3	4.696	8	-5.751 to -1.379	Yes	**	0.004	D
	STING expression by MG63 post 5Gy									Dunnett's multiple comparisons test
	Test details	Mean NIR log2(STING fold change)	Mean RT-treated log2(STING fold change)	Mean Diff.	SE of diff.	n1	n2	q	DF	95.00% CI of diff.	Below threshold?	Summary	Adjusted P Value	A-?
	NIR vs. D1	0	0.2227	-0.2227	0.3033	3	3	0.7344	8	-1.096 to 0.6507	No	ns	0.8068	B
	NIR vs. D3	0	0.8045	-0.8045	0.3033	3	3	2.652	8	-1.678 to 0.06894	No	ns	0.0701	C
	NIR vs. D6	0	1.735	-1.735	0.3033	3	3	5.722	8	-2.609 to -0.8620	Yes	**	0.0012	D

## Sheet: siRNA validation
		Ordinary one-way ANOVA of Log2 transformed data
	STING expression	STING expression post knockdown									Tukey's multiple comparisons test
		Test details	Mean 1	Mean 2	Mean Diff.	SE of diff.	n1	n2	q	DF	95.00% CI of diff.	Below threshold?	Summary	Adjusted P Value	A-?
		MG63-CNT vs. MG63-SCR	0	0.02506	-0.02506	0.5063	3	3	0.07	6	-1.579 to 1.528	No	ns	0.9987	A-B
		MG63-CNT vs. MG63-STING KD	0	-3.18	3.18	0.5063	3	3	8.883	6	1.627 to 4.734	Yes	**	0.0018	A-C
		MG63-SCR vs. MG63-STING KD	0.02506	-3.18	3.205	0.5063	3	3	8.953	6	1.652 to 4.759	Yes	**	0.0018	B-C
		Ordinary one-way ANOVA of Log2 transformed data
	cGAS expression	cGAS expression post knockdown									Tukey's multiple comparisons test
		Test details	Mean 1	Mean 2	Mean Diff.	SE of diff.	n1	n2	q	DF	95.00% CI of diff.	Below threshold?	Summary	Adjusted P Value	A-?
		MG63-CNT vs. MG63-SCR	0	0.2406	-0.2406	0.5041	3	3	0.6749	6	-1.787 to 1.306	No	ns	0.8843	A-B
		MG63-CNT vs. MG63-STING KD	0	0.5666	-0.5666	0.5041	3	3	1.59	6	-2.113 to 0.9800	No	ns	0.5353	A-C
		MG63-SCR vs. MG63-STING KD	0.2406	0.5666	-0.3261	0.5041	3	3	0.9148	6	-1.873 to 1.221	No	ns	0.8009	B-C
		Ordinary one-way ANOVA of Log2 transformed data
	CCL5 expression	CCL5 expression post cGAMP stimulation									Tukey's multiple comparisons test
		Test details	Mean 1	Mean 2	Mean Diff.	SE of diff.	n1	n2	q	DF	95.00% CI of diff.	Below threshold?	Summary	Adjusted P Value	A-?
		MG63-CNT vs. MG63-SCR	0	-0.8155	0.8155	0.4115	4	4	2.802	9	-0.3336 to 1.964	No	ns	0.1724	A-B
		MG63-CNT vs. MG63-STING KD	0	-2.017	2.017	0.4115	4	4	6.932	9	0.8681 to 3.166	Yes	**	0.0022	A-C
		MG63-SCR vs. MG63-STING KD	-0.8155	-2.017	1.202	0.4115	4	4	4.129	9	0.05262 to 2.351	Yes	*	0.041	B-C
		Ordinary one-way ANOVA of Log2 transformed data
	CXCL10 expression	CXCL10 expression post cGAMP stimulation									Tukey's multiple comparisons test
		Test details	Mean 1	Mean 2	Mean Diff.	SE of diff.	n1	n2	q	DF	95.00% CI of diff.	Below threshold?	Summary	Adjusted P Value	A-?
		MG63-CNT vs. MG63-SCR	0	-0.23	0.23	0.5775	4	4	0.5632	9	-1.383 to 1.843	No	ns	0.9171	A-B
		MG63-CNT vs. MG63-STING KD	0	-0.4504	0.4504	0.5775	4	4	1.103	9	-1.162 to 2.063	No	ns	0.724	A-C
		MG63-SCR vs. MG63-STING KD	-0.23	-0.4504	0.2204	0.5775	4	4	0.5397	9	-1.392 to 1.833	No	ns	0.9235	B-C

## Sheet: Knockdown studies
	CCL5 expression	2-way ANOVA of Log2 transformed data
		CCL5 expression in KD and control MG63 cells									Dunnett's multiple comparisons test
		Test details	Mean 1	Mean 2	Mean Diff.	SE of diff.	N1	N2	q	DF	Mean Diff.	95.00% CI of diff.	Below threshold?	Summary	Adjusted P Value
		NIR
		MG63-SCR vs. MG63-STING KD	0	0	0	0	3	3			0
		MG63-SCR vs. SAOS	0	0	0	0	3	3			0
		D1
		MG63-SCR vs. MG63-STING KD	-0.08368	-2.078	1.994	0.5719	3	3	3.487	3.701	1.994	0.03004 to 3.958	Yes	*	0.0478
		MG63-SCR vs. SAOS	-0.08368	0.9368	-1.02	0.8152	3	3	1.252	2.818	-1.02	-4.307 to 2.266	No	ns	0.454
		D3
		MG63-SCR vs. MG63-STING KD	3.401	-1.636	5.037	0.7125	3	3	7.07	3.124	5.037	2.351 to 7.723	Yes	**	0.0085
		MG63-SCR vs. SAOS	3.401	0.7432	2.658	1.179	3	3	2.254	3.347	2.658	-1.612 to 6.928	No	ns	0.1617
		D6
		MG63-SCR vs. MG63-STING KD	5.921	0.8867	5.034	1.583	3	3	3.18	3.675	5.034	-0.4221 to 10.49	No	ns	0.0629
		MG63-SCR vs. SAOS	5.921	2.738	3.183	1.195	3	3	2.664	3.794	3.183	-0.8714 to 7.237	No	ns	0.0983
	CXCL10 expression	2-way ANOVA of Log2 transformed data
		CXCL10 expression in KD and control MG63 cells									Dunnett's multiple comparisons test
		Test details	Mean 1	Mean 2	Mean Diff.	SE of diff.	N1	N2	q	DF	Mean Diff.	95.00% CI of diff.	Below threshold?	Summary	Adjusted P Value
		NIR
		MG63-SCR vs. MG63-STING KD	0	0	0	0	3	3			0
		MG63-SCR vs. SAOS	0	0	0	0	3	3			0
		D1
		MG63-SCR vs. MG63-STING KD	-0.5437	-3.248	2.704	0.6824	3	3	3.963	2.993	2.704	0.06190 to 5.347	Yes	*	0.0471
		MG63-SCR vs. SAOS	-0.5437	-0.5546	0.01093	0.964	3	3	0.01133	3.834	0.01093	-3.244 to 3.266	No	ns	>0.9999
		D3
		MG63-SCR vs. MG63-STING KD	5.875	0.9738	4.901	1.369	3	3	3.58	3.837	4.901	0.2816 to 9.521	Yes	*	0.0418
		MG63-SCR vs. SAOS	5.875	-0.0455	5.92	1.622	3	3	3.65	3.922	5.92	0.5012 to 11.34	Yes	*	0.0381
		D6
		MG63-SCR vs. MG63-STING KD	7.638	3.934	3.705	1.785	3	3	2.075	3.992	3.705	-2.211 to 9.620	No	ns	0.1741
		MG63-SCR vs. SAOS	7.638	1	6.638	1.307	3	3	5.08	2.479	6.638	0.8400 to 12.44	Yes	*	0.0368

## Sheet: HOBs
RT-qPCR of hOBs post cGAMP stim		Multiple unpaired t tests of Log2 transformed data
		CNT vs. cGAMP-stim CCL5 expression via RTqPCR
			Discovery?	P value	Mean of Control	Mean of cGAMP	Difference	SE of difference	t ratio	df	q value
		HObs	Yes	0.001171	0	8.388	-8.388	1.015	8.262	4	0.001183
		CNT vs. cGAMP-stim CXCL10 expression via RTqPCR
			Discovery?	P value	Mean of Control	Mean of cGAMP	Difference	SE of difference	t ratio	df	q value
		HObs	No	0.026631	0	4.591	-4.591	1.34	3.426	4	0.026897
ELISA of hOBs post cGAMP stim		Multiple paired t tests of Log10 transformed data
		CNT vs. cGAMP-stim CCL5 expression via ELISA
			Discovery?	P value	Mean of CNT	Mean of cGAMP	Difference	SE of difference	t ratio	df	q value
		HObs	No	0.907801	1.485	1.53	-0.04451	0.3399	0.1309	2	0.916879
		CNT vs. cGAMP-stim CXCL10 expression via ELISA
			Discovery?	P value	Mean of CNT	Mean of cGAMP	Difference	SE of difference	t ratio	df	q value
		HObs			0.5911	0.5911	0	0
hObs irradiation		Ordinary one-way ANOVA of Log2 transformed data
	CCL5 expression	CCL5 expression by hObs post 5Gy									Dunnett's multiple comparisons test
		Test details	Mean 1	Mean 2	Mean Diff.	SE of diff.	n1	n2	q	DF	95.00% CI of diff.	Below threshold?	Summary	Adjusted P Value	A-?
		NIR vs. D1	0	-0.5253	0.5253	1.517	3	3	0.3463	8	-3.843 to 4.893	No	ns	0.9712	B
		NIR vs. D3	0	-0.5057	0.5057	1.517	3	3	0.3334	8	-3.862 to 4.874	No	ns	0.9741	C
		NIR vs. D6	0	-0.5045	0.5045	1.517	3	3	0.3326	8	-3.864 to 4.873	No	ns	0.9742	D
		Ordinary one-way ANOVA of Log2 transformed data
	CXCL10 expression	CXCL10 expression by hObs post 5Gy									Dunnett's multiple comparisons test
		Test details	Mean 1	Mean 2	Mean Diff.	SE of diff.	n1	n2	q	DF	95.00% CI of diff.	Below threshold?	Summary	Adjusted P Value	A-?
		NIR vs. D1	0	-0.2073	0.2073	1.609	3	3	0.1289	8	-4.425 to 4.840	No	ns	0.9983	B
		NIR vs. D3	0	0.8085	-0.8085	1.609	3	3	0.5026	8	-5.441 to 3.824	No	ns	0.9218	C
		NIR vs. D6	0	1.586	-1.586	1.609	3	3	0.9859	8	-6.219 to 3.047	No	ns	0.6527	D
		Ordinary one-way ANOVA of Log2 transformed data
	cGAS expression	cGAS expression by hObs post 5Gy									Dunnett's multiple comparisons test
		Test details	Mean 1	Mean 2	Mean Diff.	SE of diff.	n1	n2	q	DF	95.00% CI of diff.	Below threshold?	Summary	Adjusted P Value	A-?
		NIR vs. D1	0	-0.8315	0.8315	0.7256	3	3	1.146	8	-1.258 to 2.921	No	ns	0.5537	B
		NIR vs. D3	0	-0.586	0.586	0.7256	3	3	0.8077	8	-1.503 to 2.676	No	ns	0.7635	C
		NIR vs. D6	0	0.1146	-0.1146	0.7256	3	3	0.1579	8	-2.204 to 1.975	No	ns	0.997	D
		Ordinary one-way ANOVA of Log2 transformed data
	STING expression	STING expression by hObs post 5Gy									Dunnett's multiple comparisons test
		Test details	Mean 1	Mean 2	Mean Diff.	SE of diff.	n1	n2	q	DF	95.00% CI of diff.	Below threshold?	Summary	Adjusted P Value	A-?
		NIR vs. D1	0	-2.097	2.097	1.174	3	3	1.787	8	-1.283 to 5.477	No	ns	0.2471	B
		NIR vs. D3	0	-0.5971	0.5971	1.174	3	3	0.5087	8	-2.783 to 3.977	No	ns	0.9193	C
		NIR vs. D6	0	-0.4747	0.4747	1.174	3	3	0.4044	8	-2.905 to 3.855	No	ns	0.9558	D
